# Supplementary material for: DeepciRGO: functional prediction of circular RNAs through hierarchical deep neural networks using heterogeneous network features
Source: BMC Bioinformatics. 2020 Nov 12;21:519. doi: 10.1186/s12859-020-03748-3 (PMC7659092; doi:10.1186/s12859-020-03748-3)
Supplement: Supplementary file 2 — The biological process (BP)functions and case studies of circRNAs predicted by DeepciRGO. [file 12859_2020_3748_MOESM2_ESM.xlsx]

## Sheet: Sheet1
id	title	journal	pub_time	pmid	circRNA id	circRNA name	circRNA synonyms	disease	method of circRNA detection	species	expression pattern	associator	host gene	tissue/cell line	functional describution	GO terms
1	Comprehensive profile of differentially expressed circular RNAs reveals that hsa_circ_0000069 is upregulated and promotes cell proliferation, migration, and invasion in colorectal cancer	Onco Targets Ther.	2016 Dec 9	28003761	hsa_circ_0000069	-		colorectal cancer	qRT-PCR	human	up-regulated	-	STIL	tissue and cell line	By using specically designed siRNAs in colorectal cancer (CRC) cells, a functional analysis was performed which revealed that hsa_circ_0000069 knockdown could notably inhibit cell prolif- eration, migration, and invasion, and induce G0/G1 phase arrest of cell cycle in vitro.	GO:0008284,GO:0070317,GO:0030335
2	Androgen receptor (AR) promotes clear cell renal cell carcinoma (ccRCC) migration and invasion via altering the circHIAT1/miR-195-5p/29a-3p/29c-3p/CDC42 signals	Cancer Lett.	2017 May 28	28089832	hsa_circ_0000096	circHIAT1		clear cell renal cell carcinoma	qRT-PCR	human	down-regulated	miR-195-5p,miR-29a-3p, miR-29c-3p, CDC42, AR	HIAT1	tissue and cell line	The consequences of AR-suppressed circHIAT1 resulted in deregulating miR-195-5p/29a-3p/29c-3p expression, which increased CDC42 expression to enhance ccRCC cell migration and invasion. Increasing this newly identified signal via circHIAT1 suppressed ARenhanced ccRCC cell migration and invasion. Together, these results suggested that circHIAT1 functioned as a metastatic inhibitor to suppress AR-en…	GO:0035198,GO:0030336
3	Using circular RNA as a novel type of biomarker in the screening of gastric cancer	Clin Chim Acta.	2015 Apr 15	25689795	hsa_circ_0000140	hsa_circ_002059		gastric cancer	qRT-PCR	human	down-regulated	-	KIAA0907	tissue	Hsa_circ_0000140 lower expression levels were significantly correlated with distal metastasis, TNM stage, gender and age.	GO:1903354
4	Clinical values of circular RNA 0000181 in the screening of gastric cancer	J Clin Lab Anal.	2017 Sep 22	28940688	hsa_circ_0000181	-		gastric cancer	qRT-PCR	human	down-regulated	-	TATDN3	tissue	Hsa_circ_0000181 expression in gastric cancer tissues was significantly correlated with tumor diameter, lymphatic metastasis, distal metastasis, and carbohydrate antigen 19-9.	GO:1903356,GO:2000401,GO:0045595
5	CircHIPK3 sponges miR-558 to suppress heparanase expression in bladder cancer cells.	EMBO reports	2017 Aug	28794202	hsa_circ_0000284	circHIPK3		bladder cancer	qRT-PCR	human	down-regulated	miR-558	-	tissue and cell line	circHIPK3, also named bladder cancer‐related circular RNA‐2 (BCRC‐2), is significantly down‐regulated in bladder cancer tissues and cell lines, and negatively correlates with bladder cancer grade, invasion as well as lymph node metastasis, respectively. Over‐expression of circHIPK3 effectively inhibits migration, invasion, and angiogenesis of bladder cancer cells	GO:2000402,GO:0045766,GO:0035198,GO:0030335,GO:0045766
5	Circular RNA profiling reveals an abundant circHIPK3 that regulates cell growth by sponging multiple miRNAs	Nat Commun.	2016 Apr 6	27050392	hsa_circ_0000284	circHIPK3		hepatocellular carcinoma	qRT-PCR, RNA-seq	human	up-regulated	miR-124	HIPK3	cell line	A subsequent cell proliferation assay indicated that the downregulation of circHIPK3, but not HIPK3 mRNA, significantly suppressed cell growth in different cell types. Consistent with this result from the siRNA knockdown experiments, we observed that cell proliferation was significantly suppressed on the knockdown of circHIPK3 expression in HEK-293T cells via CRISPR/Cas9 technology.	GO:0008284,GO:0030308
6	Circular RNA hsa_circ_0000523 regulates the proliferation and apoptosis of colorectal cancer cells as miRNA sponge	Brazilian Journal of Medical and Biological Research	2018 Nov 1	30403259	hsa_circ_0000523	circ6229		colorectal cancer	qRT-PCR, RNA-seq	human	down-regulated	miR-31	-	tissue	We demonstrated that the expression of circRNA hsa_circ_0000523 was down-regulated in different colorectal cancer cell lines. It was also found that interference of hsa_circ_0000523 induced proliferation and suppressed apoptosis of colorectal cancer cells, the proliferation rate of which was reduced by the overexpression of hsa_circ_0000523. In addition, we found that miR-31 could recognize hsa_c…	GO:0043066,GO:0030177,GO:0035198
6	Correlation of circular RNA abundance with proliferation-exemplified with colorectal and ovarian cancer, idiopathic lung fibrosis, and normal human tissues	Sci Rep.	2015 Jan 27	25624062	hsa_circ_0000523	circ6229		colorectal cancer	qRT-PCR, RNA-seq	human	down-regulated	-	METTL3	tissue	We are the first to report a global reduction of circular RNA abundance in colorectal cancer cell lines and cancer compared to normal tissues and discovered a negative correlation of global circular RNA abundance and proliferation.	GO:0008285
7	TTBK2 circular RNA promotes glioma malignancy by regulating miR-217/HNF1beta/Derlin-1 pathway	J Hematol Oncol.	2017 Feb 20	28219405	hsa_circ_0000594	circTTBK2		glioma	qRT-PCR, FISH	human	up-regulated	miR-217	TTBK2	tissue and cell line	Enhanced expression of circ-TTBK2 promoted cell proliferation, migration, and invasion, while inhibited apoptosis.	GO:0008284,GO:0030335,GO:0043066
8	CircZNF609 promotes breast cancer cell growth, migration, and invasion by elevating p70S6K1 via sponging miR-145-5p	Cancer management and research	2018 Oct	30288120	hsa_circ_0000615	circZNF609		breast cancer	qRT-PCR, FISH	human	up-regulated	miR-145-5p	-	cell line	circZNF609 increased oncogene p70S6K1 expression by sponging and sequestering miR-145-5p activity. Moreover, ectopic expression of miR-145-5p or silencing of p70S6K1 could effectively reverse circZNF609-induced promotion of breast cancer proliferation, migration, and invasion. Besides, we also found that circZNF609 was negatively and positively correlated with miR-145-5p and p70S6K1 in breast can…	GO:0035198,GO:0010628,GO:0030335,GO:0030307
8	Silencing Of Circular RNA-ZNF609 Ameliorates Vascular Endothelial Dysfunction	Theranostics.	2017 Jul 8	28824721	hsa_circ_0000615	circZNF609		vascular endothelial dysfunction	qRT-PCR, FISH	human	up-regulated	miR-615-5p, MEF2A	ZNF609	cell line	cZNF609 was significantly up-regulated upon high glucose and hypoxia stress in vivo and in vitro. cZNF609 silencing decreased retinal vessel loss and suppressed pathological angiogenesis in vivo. cZNF609 silencing increased endothelial cell migration and tube formation, and protected endothelial cell against oxidative stress and hypoxia stress in vitro	GO:0090051,GO:1900408
9	Upregulation of circ_001569 predicts poor prognosis and promotes cell proliferation in non?small cell lung cancer by regulating the Wnt/β?catenin pathway	Oncology letters	2018 May 8	29928432	hsa_circ_0000677	circRNA_001569		non‑small cell lung cancer	qRT-PCR	human	up-regulated	-	-	tissue and cell line, PDX	circ_001569 knockdown reduced the mRNA and protein expression levels of Wnt/β‑catenin pathway‑associated genes proto‑oncogene protein Wnt1, transcription factor 4 and β‑catenin in NSCLC cells. Therefore, the results indicated that circ_001569 promoted cell proliferation by regulating the Wnt/β‑catenin pathway in NSCLC, and circ_001569 may be a potential target of NSCLC treatment.	GO:0030177,GO:0035198
9	Emerging roles of circRNA_001569 targeting miR-145 in the proliferation and invasion of colorectal cancer	Oncotarget.	2016 May 3	27058418	hsa_circ_0000677	circRNA_001569		colorectal cancer	qRT-PCR	human	up-regulated	miR-145, E2F5, BAG4 and FMNL2	ABCC1	tissue and cell line, PDX	hsa_circ_001569 acted as a positive regulator in cell proliferation and invasion of colorectal cancer	GO:0008284
10	Noncoding Effects of Circular RNA CCDC66 Promote Colon Cancer Growth and Metastasis	Cancer Res.	2017 May 1	28249903	hsa_circ_0001313	circCCDC66		colorectal cancer	qRT-PCR, RNA-seq	human	up-regulated	99 microRNAs	CCDC66	tissue and cell line, PDX	Gain-of-function and loss-of-function studies in CRC cell-lines demonstrated that circCCDC66 controlled multiple pathological processes, including cell proliferation, migration, invasion, and anchorage-independent growth.	GO:0042127,GO:0030334
11	Androgen-responsive circular RNA circSMARCA5 is up-regulated and promotes cell proliferation in prostate cancer	Biochem Biophys Res Commun.	2017 Nov 25	28765045	hsa_circ_0001445	circSMARCA5		prostate cancer	qRT-PCR	human	up-regulated	-	SMARCA5	tissue and cell line	Functional experiments showed circ-SMARCA5 acted as an oncogene in prostate cancer by promoting cell cycle and inhibiting cell apoptosis.	GO:0030308,GO:0030336,GO:0035198,GO:0030177,GO:0006281,GO:0006260,GO:0045787,GO:0043066
12	Downregulated circular RNA hsa_circ_0001649 regulates proliferation, migration and invasion in cholangiocarcinoma cells	Biochemical and biophysical research communications	2018 Feb 5	29337065	hsa_circ_0001649	-		Cholangiocarcinoma	qRT-PCR	human	down-regulated	-	-	tissue and cell line	Inhibition of hsa_circ_0001649 could significantly enhance the abilities of migration in the two cells. The proliferative effects of decreased hsa_circ_0001649 on CCA cells partly resulted from an alteration of cell apoptosis.	GO:0030336,GO:0043065
12	Hsa_circ_0001649: A circular RNA and potential novel biomarker for hepatocellular carcinoma	Cancer Biomark.	2016	26600397	hsa_circ_0001649	-		hepatocellular carcinoma	qRT-PCR	human	down-regulated	miR-1283, miR-4310, miR-182-3p, miR-888-3p, miR-4502, miR-6811-5p, miR-6511b-5p, miR-1972	SHPRH	tissue and cell line	Hsa_circ_0001649 was significantly downregulated in hepatocellular carcinoma (HCC). Our findings indicate hsa_circ_0001649 might serve as a novel potential biomarker for HCC and may function in tumorigenesis and metastasis of HCC.	GO:0008285
13	Circular RNA hsa_circ_000984 promotes colon cancer growth and metastasis by sponging miR-106b	Oncotarget.	2017 Oct 10	29207676	hsa_circ_0001724	hsa_circ_000984		colorectal cancer	qRT-PCR	human	up-regulated	miR-106b	CDK6	tissue and cell line, PDX	Further analysis revealed that hsa_circ_000984 knockdown could inhibit cell proliferation, migration, invasion in vitro and tumor formation in vivo in colorectal cancer (CRC) cell lines. Mechanically, we found that hsa_circ_000984 may act as a competing endogenous RNA (ceRNA) by competitively binding miR-106b and effectively upregulate the expression of CDK6, thereby inducing a series of malignan…	GO:0008285,GO:0030336,GO:0035198
14	ZKSCAN1 gene and its related circular RNA (circZKSCAN1) both inhibit hepatocellular carcinoma cell growth, migration, and invasion but through different signaling pathways	Mol Oncol.	2017 Apr	28211215	hsa_circ_0001727	circZKSCAN1		hepatocellular carcinoma	RNA-seq	human	down-regulated	miR-28-5p, miR-326, miR-330-5p, miR-361-5p, miR-421, miR-422a, miR-490-3p, miR-491-5p	ZKSCAN1	tissue and cell line	ZKSCAN1 gene and its related circular RNA (circZKSCAN1) both inhibit hepatocellular carcinoma cell growth, migration	GO:2000346,GO:0030336
15	Circular RNA PVT1 expression and its roles in acute lymphoblastic leukemia	Epigenomics	2018 Apr	29693417	hsa_circ_0001821	circPVT1		leukemia	qRT-PCR, RNA-seq	human	up-regulated	miR-125a, miR-125b, let-6b	PVT1	tissue and cell line	circPVT1 is upregulated in ALL. Silencing circPVT1 results in cell growth arrest and apoptosis of the cells.	GO:0010628,GO:0043066,GO:0030307
15	Circular RNA profile identifies circPVT1 as a proliferative factor and prognostic marker in gastric cancer	Cancer Lett.	2017 Mar 1	27986464	hsa_circ_0001821	circPVT1		gastric cancer	qRT-PCR, RNA-seq	human	up-regulated	miR-125a, miR-125b, let-7b	PVT1	tissue and cell line	CircPVT1 may promote cell proliferation by acting as a sponge for members of the miR-125 family. The level of circPVT1 was observed as an independent prognostic marker for overall survival and disease-free survival of patients with GC.	GO:0013598,GO:0008284
16	Identification of circular RNAs as a promising new class of diagnostic biomarkers for human breast cancer	Oncotarget	2017 Jul 4	28484086	hsa_circ_0001824	hsa_circ_104689		breast cancer	qRT-PCR, microarray	human	up-regulated	miR-627-3p, miR-143-5p, miR-656-3p, miR-376a-5p, miR-222-5p	ASAP1	tissue	The validation study demonstrated that hsa_circ_103110, hsa_circ_104689 and hsa_circ_104821 levels were elevated in breast cancer tissues, whereas hsa_circ_006054, hsa_circ_100219 and hsa_circ_406697 were downregulated. These circRNAs targeted complementary miRNA response elements.	GO:0035198
17	Identification of circular RNAs as a promising new class of diagnostic biomarkers for human breast cancer	Oncotarget	2017 Jul 4	28484086	hsa_circ_0001875	hsa_circ_104821		breast cancer	qRT-PCR, microarray	human	up-regulated	miR-409-3p, miR-153-3p, miR-145-5p, miR-9-5p, miR-152-3p	FAM120A	tissue	The validation study demonstrated that hsa_circ_103110, hsa_circ_104689 and hsa_circ_104821 levels were elevated in breast cancer tissues, whereas hsa_circ_006054, hsa_circ_100219 and hsa_circ_406697 were downregulated. These circRNAs targeted complementary miRNA response elements.	GO:0035198,GO:0014068
18	Circular RNA ciRS-7-A Promising Prognostic Biomarker and a Potential Therapeutic Target in Colorectal Cancer	Clin Cancer Res.	2017 Jul 15	28174233	hsa_circ_0001946	ciRS-7		colorectal cancer	qRT-PCR	human	up-regulated	miR-7, EGFR, RAF1	CDR1	tissue and cell line, PDX	Functional assays identified overexpression of ciRS-7 in HCT116 and HT29 cells led to blocking of tumor suppressive effects of miR-7 and resulted in a more aggressive oncogenic phenotype, which was subsequently validated in cell lines and a xenograft animal model.	GO:0014067,GO:0051898,GO:0008285,GO:0030336,GO:0030307,GO:1901224,GO:0045669,GO:0032024,GO:0035821,GO:0035198,GO:0010468
19	Microarray expression profile of circular RNAs in chronic thromboembolic pulmonary hypertension	Medicine (Baltimore).	2017 Jul	28682884	hsa_circ_0002062	-		chronic thromboembolic pulmonary hypertension	microarray	human	down-regulated	hsa-miR-942-5p, CDK6	PTK2	tissue	Combining these findings with the results of our present study showing that hsa_circ_0002062 regulated hsa-miR-942-5p, we suggested that circRNAs function in CTEPH via hsa_circ_0002062-hsa-miR-942-5p-CDK6-pathways involved in cancer	GO:0035198,GO:1901186
20	Correlation of circular RNA abundance with proliferation-exemplified with colorectal and ovarian cancer, idiopathic lung fibrosis, and normal human tissues	Sci Rep.	2015 Jan 27	25624062	hsa_circ_0002138	circ3204		colorectal cancer	qRT-PCR, RNA-seq	human	down-regulated	-	USP3	tissue	We are the first to report a global reduction of circular RNA abundance in colorectal cancer cell lines and cancer compared to normal tissues and discovered a negative correlation of global circular RNA abundance and proliferation.	GO:0008285
21	Circular RNA MYLK as a competing endogenous RNA promotes bladder cancer progression through modulating VEGFA/VEGFR2 signaling pathway	Cancer Lett.	2017 Sep 10	28687357	hsa_circ_0002768	circRNA-MYLK		bladder cancer	qRT-PCR, FISH, microarray	human	up-regulated	miR-29a;VEGFA	MYLK	tissue and cell line	CircRNA-MYLK might function as competing endogenous RNA (ceRNA) for miR-29a, which could contribute to EMT and the development of bladder carcinoma through activating VEGFA/VEGFR2 and downstream Ras/ERK signaling pathway.	GO:0070374,GO:0030949,GO:0010718,GO:1903589,GO:0010468,GO:0035198,GO:0043065,GO:0008284,GO:0030335,GO:1900748
22	Reduced expression of circRNA hsa_circ_0003159 in gastric cancer and its clinical significance	J Clin Lab Anal.	2017 Jun 15	28618205	hsa_circ_0003159	-		gastric cancer	qRT-PCR	human	down-regulated	-	CACNA2D1	tissues	Hsa_circ_0003159 expression levels were significantly negatively associated with gender, distal metastasis, and tumor-node-metastasis stage. Hsa_circ_0003159 may be a potential cancer marker of patients with gastric cancer	GO:1903356
23	Circular RNA hsa_circ_0003221 (circPTK2) promotes the proliferation and migration of bladder cancer cells	J Cell Biochem.	2017 Nov 10	29125888	hsa_circ_0003221	circPTK2		bladder cancer	qRT-PCR, RNA-seq	human	up-regulated	-	PTK2	tissue and cell line	In vitro silence of circPTK2 by small interfering RNA inhibited the proliferation and migration of bladder cancer cells. On the contrary, circPTK2 overexpression promoted proliferation and migration.	GO:0008284,GO:0030335
24	circLARP4 induces cellular senescence through regulating miR‐761/RUNX3/p53/p21 signaling in hepatocellular carcinoma	Cancer science	2018 Dec	30520539	hsa_circ_0003222	circLARP4	circ_101057	hepatocellular carcinoma	qRT-PCR, FISH, microarray	human	down-regulated	miR-424	LARP4	tissue and cell line	circLARP4 dampened HCC progression by sponging miR‐761, thereby promoting the expression level of RUNX3 and activating the downstream p53/p21 signaling.	GO:2000774,GO:1901798
24	Circular RNA_LARP4 inhibits cell proliferation and invasion of gastric cancer by sponging miR-424-5p and regulating LATS1 expression	Mol Cancer.	2017 Sep 11	28893265	hsa_circ_0003222	circLARP4	circ_101057	gastric cancer	qRT-PCR, FISH, microarray	human	down-regulated	miR-424	LARP4	tissue and cell line	CircLARP4 was mainly localized in the cytoplasm and inhibited biological behaviors of GC cells by sponging miR-424. The expression of circLARP4 was downregulated in GC tissues and represented an independent prognostic factor for overall survival of GC patients.	GO:0035198，GO:0008285
25	Screening differential circular RNA expression profiles reveals hsa_circ_0004018 is associated with hepatocellular carcinoma	Oncotarget.	2017 Apr 6	28938566	hsa_circ_0004018	-		hepatocellular carcinoma	qRT-PCR, microarray	human	down-regulated	miR-30e-5p, miR-647, miR-92a-1-5p, miR-660-3p, miR-626	SMYD4	tissue and cell line	Hsa_circ_0004018 was correlated with serum alpha-fetoprotein (AFP) level, tumor diameters, differentiation, Barcelona Clinic Liver Cancer stage and Tumor-node-metastasis stage.	GO:0045595,GO:0035198
26	A circular RNA promotes tumorigenesis by inducing c-myc nuclear translocation	Cell Death Differ.	2017 Sep	28622299	hsa_circ_0004214	circAmotl1		breast cancer	qRT-PCR	human	up-regulated	c-myc	Amotl1	tissue and cell line, PDX	Single-cell inoculations using circ-Amotl1-transfected tumor cells showed a 30-fold increase in proliferative capacity relative to control. this potent tumorigenicity was triggered through interactions between circ-Amotl1 and c-myc	GO:0046830,GO:0008284,GO:0010718,GO:0030335
27	Silencing of cZNF292 circular RNA suppresses human glioma tube formation via the Wnt/beta-catenin signaling pathway	Oncotarget.	2016 Sep 27	27613831	hsa_circ_0004383	cZNF292		glioma	qRT-PCR	human	down-regulated	E2F1, NF-κB, Sp1, HIF-1, AP-1, STAT3, STAT5	ZNF292	cell line	cZNF292 silencing suppresses tube formation by inhibiting glioma cell proliferation and cell cycle progression	GO:0060253 GO:0045786,GO:0030111
28	Identification of circular RNAs as a promising new class of diagnostic biomarkers for human breast cancer	Oncotarget	2017 Jul 4	28484086	hsa_circ_0004619	hsa_circ_100219		breast cancer	qRT-PCR, microarray	human	down-regulated	miR-135b-3p, miR-298, miR-485-3p, miR-182-5p, miR-593-5p	-	tissue	The validation study demonstrated that hsa_circ_103110, hsa_circ_104689 and hsa_circ_104821 levels were elevated in breast cancer tissues, whereas hsa_circ_006054, hsa_circ_100219 and hsa_circ_406697 were downregulated. These circRNAs targeted complementary miRNA response elements.	GO:0035198,GO:0043065
29	Circular RNA expression profiles of peripheral blood mononuclear cells in rheumatoid arthritis patients, based on microarray chip technology	Mol Med Rep.	2017 Dec	28983619	hsa_circ_0004712	hsa_circRNA_104194		rheumatoid arthritis	qRT-PCR, microarray	human	up-regulated	miR-455-3p, let-7g-5p, miR-876-3p, miR-661, miR-323a-5p	PDE7B	tissue	RT-qPCR validation demonstrated that the expression levels of hsa_circRNA_104194, hsa_circRNA_104593, hsa_circRNA_103334, hsa_circRNA_101407 and hsa_circRNA_102594 were consistent with the results from the microarray analysis. The current study presented differentially expressed circRNAs and their corresponding microRNA binding sites in RA. circRNAs may exhibit a role in the regulation of express…	GO:0035198,GO:0010468
30	Identification of circular RNAs as a promising new class of diagnostic biomarkers for human breast cancer	Oncotarget	2017 Jul 4	28484086	hsa_circ_0004771	hsa_circ_103110		breast cancer	qRT-PCR, microarray	human	up-regulated	miR-653-5p, miR-339-5p, miR-330-5p, miR-595, miR-629-3p	NRIP1	tissue	The validation study demonstrated that hsa_circ_103110, hsa_circ_104689 and hsa_circ_104821 levels were elevated in breast cancer tissues, whereas hsa_circ_006054, hsa_circ_100219 and hsa_circ_406697 were downregulated. These circRNAs targeted complementary miRNA response elements.	GO:0035198
31	Emerging roles of hsa_circ_0005075 targeting miR-431 in the progress of HCC	Biomedicine \& Pharmacotherapy	2018 Jan	29710484	hsa_circ_0005075	-		hepatocellular carcinoma	qRT-PCR, microarray	human	up-regulated	miR-23b-5p, miR-93-3p, miR- 581, miR-23a-5p	EIF4G3	tissue	circ_0005075 is significantly increased in HCC tissues and cell lines. This overexpression was associated with increased numbers of proliferative, migrated and invasive SMMC-7721 cells. In addition, hsa_circ_0005075 inhibited the transcription activity of miR-431 measured by dual-luciferase reporter assays. In contrast, silencing hsa_circ_0005075 decreased cell number.	GO:0035198,GO:0010468,GO:0030334,GO:0030260,GO:0042127
31	Comprehensive Circular RNA Profiling Reveals That hsa_circ_0005075, a New Circular RNA Biomarker, Is Involved in Hepatocellular Carcinoma Development	Medicine (Baltimore).	2016 May	27258521	hsa_circ_0005075	-		hepatocellular carcinoma	qRT-PCR, microarray	human	up-regulated	miR-23b-5p, miR-93-3p, miR- 581, miR-23a-5p	EIF4G3	tissue	We found that hsa_circ_0005075 participated in the biological function process of cell adhesion in HCC development. Since cell adhesion is strongly associated with cancer cell proliferation, invasion, and metastasis, it is possible to speculate that hsa_circ_0005075 functions in the regulation of some components of the tumor cell membrane, leading to increased HCC malignancy.	GO:0022407
32	CircRNA hsa_circ_0005105 upregulates NAMPT expression and promotes chondrocyte extracellular matrix degradation by sponging miR-26a	Cell Biol Int.	2017 Dec	28276108	hsa_circ_0005105	-		osteoarthritis	qRT-PCR	human	up-regulated	miR-26a, NAMPT	SEC24A	cell line	Hsa_circ_0005105 can promote extracellular matrix (ECM) degradation by regulating the expression of miR-26a target NAMPT.	GO:0010628,GO:0090091,GO:0035198
33	Hsa_circ_0005986 inhibits carcinogenesis by acting as a miR-129-5p sponge and is used as a novel biomarker for hepatocellular carcinoma	Oncotarget.	2017 Jul 4	28410211	hsa_circ_0005986	-		hepatocellular carcinoma	qRT-PCR	human	down-regulated	miR-129-5p, NOTCH1	PRDM2	tissue and cell line	Hsa_circ_0005986 downregulation liberated miR-129-5p and decreased the expression level of Notch1mRNA. hsa_circ_0005986 downregulation accelerated cell proliferation by promoting the G0/G1 to S phase transition.	GO:0010629,GO:1900087,GO:0008284
34	Identification of circular RNAs as a promising new class of diagnostic biomarkers for human breast cancer	Oncotarget	2017 Jul 4	28484086	hsa_circ_0006054	hsa_circ_006054		breast cancer	qRT-PCR, microarray	human	down-regulated	miR-5001-3p, miR-718, miR-4793-3p, miR-4524a-5p, miR-513a-5p	-	tissue	The validation study demonstrated that hsa_circ_103110, hsa_circ_104689 and hsa_circ_104821 levels were elevated in breast cancer tissues, whereas hsa_circ_006054, hsa_circ_100219 and hsa_circ_406697 were downregulated. These circRNAs targeted complementary miRNA response elements.	GO:0035198
35	Circular RNAs promote TRPM3 expression by inhibiting hsa-miR-130a-3p in coronary artery disease patients	Oncotarget.	2017 Aug 4	28947970	hsa_circ_0006323	-		coronary artery disease	qRT-PCR, microarray	human	up-regulated	miR-130a-3p	DPYD	tissue	We have shown that 9 circRNAs promote TRPM3 expression by inhibiting hsa-miR-130a-3p in coronary artery disease (CAD) patients.	GO:0035198,GO:0036207
36	Circular RNA circMTO1 acts as the sponge of microRNA-9 to suppress hepatocellular carcinoma progression	Hepatology.	2017 Oct	28520103	hsa_circ_0007874	circMTO1	hsa_circ_104135	hepatocellular carcinoma	qRT-PCR	human	down-regulated	miR-9, p21	MTO1	tissue and cell line	CircMTO1 suppresses HCC progression by acting as the sponge of oncogenic miR-9 to promote p21 expression, suggesting that circMTO1 is a potential target in HCC treatment. The decrease of circMTO1 in HCC tissues may serve as a prognosis predictor for poor survival of patients.	GO:2000346,GO:0043066,GO:0035198,GO:0010628
37	Downregulation of hsa_circ_0011946 suppresses the migration and invasion of the breast cancer cell line MCF-7 by targeting RFC3	Cancer management and research	2018 Oct	29593432	hsa_circ_0011946			breast cancer	qRT-PCR	human	down-regulated	miR-26a,miR-26b,miR-200b,miR-200c,miR-429	SCMH1	tissue and cell line	Downregulated hsa_circ_0011946 could inhibit the migration and invasion of breast cancer cells and hsa_circ_0011946/RFC3 signaling pathway might be associated with the progression of breast cancer	GO:0010468,GO:0030336
38	CircRNA_100290 promotes colorectal cancer progression through miR-516b-induced downregulation of FZD4 expression and Wnt/β-catenin signaling	Biochemical and biophysical research communications	2018 Aug	30173892	hsa_circ_0013339	circRNA_100290		Colorectal cancer	qRT-PCR, microarray	human	up-regulated	miR-29, CDK6	SLC30A7	tissue and cell line	circRNA_100290 expression was positively correlated with tumor metastasis while inversely correlated with prognosis. Silencing circRNA_100290 markedly reduced cell proliferation rate, inhibited migration and invasion abilities, but promoted apoptosis in vitro.	GO:0030336,GO:0043065,GO:0030177
38	circRNA_100290 plays a role in oral cancer by functioning as a sponge of the miR-29 family	Oncogene.	2017 Aug 10	28368401	hsa_circ_0013339	circRNA_100290		oral squamous cell carcinomas	qRT-PCR, microarray	human	up-regulated	miR-29, CDK6	SLC30A7	tissue and cell line	circRNA_100290 was upregulated and co-expressed with CDK6 in oral squamous cell carcinomas (OSCC) tissue. Knockdown of circRNA_100290 decreased expression of CDK6 and inhibited proliferation of OSCC cell lines in vitro and in vivo.	GO:0010628,GO:0008284
39	Circular RNA hsa-circ-0016347 promotes proliferation, invasion and metastasis of osteosarcoma cells	Oncotarget.	2017 Apr 11	28424426	hsa_circ_0016347	-		osteosarcoma	qRT-PCR	human	up-regulated	miR-214 , caspase-1	KCNH1	tissue and cell line, PDX	We demonstrated that circ-0016347 acted as a positive regulator in osteosarcoma cells proliferation and invasion	GO:0008284
40	Circular RNA expression profiles reveal that hsa_circ_0018289 is up-regulated in cervical cancer and promotes the tumorigenesis	Oncotarget.	2017 Sep 23	29156822	hsa_circ_0018289	-		cervical cancer	microarray	human	up-regulated	miR-497	SYT15	tissue and cell line, PDX	Hsa_circ_0018289 plays important role in cervical cancer proliferation, migration and invasion, suggesting the miRNA 'sponge' of hsa_circ_0018289 and its oncogenic role on cervical cancer tumorigenesis.	GO:0008285,GO:0030336,GO:0030260
41	Hsa_circ_0020397 regulates colorectal cancer cell viability, apoptosis and invasion by promoting the expression of the miR-138 targets TERT and PD-L1	Cell Biol Int.	2017 Sep	28707774	hsa_circ_0020397	-		colorectal cancer	qRT-PCR	human	up-regulated	miR-138, TERT, PD-L1	DOCK1	cell line	Hsa_circ_0020397 can regulate colorectal cancer (CRC) cell viability, apoptosis, and invasion by promoting the expression of miR-138 target genes	GO:0043066,GO:0030308,GO:0010628
42	Microarray expression profile of circular RNAs in chronic thromboembolic pulmonary hypertension	Medicine (Baltimore).	2017 Jul	28682884	hsa_circ_0022342	-		chronic thromboembolic pulmonary hypertension	microarray	human	down-regulated	hsa-miR-940, CRKL	SYT7	tissue	Combined with the results of our present study showing that hsa_circ_002234 regulated hsa-miR-940, we suggested that circRNAs play potential roles in CTEPH via the hsa_circ_0022342-hsa-miR-940-CRKL-ErbB signaling pathway.	GO:0035198,GO:1901186
43	Circular RNA hsa_circ_0023404 exerts an oncogenic role in cervical cancer through regulating miR-136/TFCP2/YAP pathway	Biochemical and biophysical research communications	2018 Jun 22	29738762	hsa_circ_0023404	circRNA-CER	circRNA_100876	cervical cancer	qRT-PCR, microarray	human	up-regulated	miR-136, miR-217, miR-636, miR-646, miR-665, MMP13	RNF121	tissue	Functionally, we showed that knockdown of hsa_circ_0023404 significantly suppressed the proliferation, arrested the cell-cycle progression and inhibited cell migration and invasion in CC.	GO:0008285,GO:0045786,GO:0030336
43	Circular RNA Related to the Chondrocyte ECM Regulates MMP13 Expression by Functioning as a miR-136 'Sponge' in Human Cartilage Degradation	Sci Rep.	2016 Mar 2	26931159	hsa_circ_0023404	circRNA-CER	circRNA_100876	osteoarthritis	qRT-PCR, microarray	human	up-regulated	miR-136, miR-217, miR-636, miR-646, miR-665, MMP13	RNF121	tissue	We demonstrated that circRNA-CER regulated MMP13 expression and participated in the process of chondrocyte ECM degradation.	GO:0090091,GO:0035198,GO:0010628
44	Correlation of circular RNA abundance with proliferation-exemplified with colorectal and ovarian cancer, idiopathic lung fibrosis, and normal human tissues	Sci Rep.	2015 Jan 27	25624062	hsa_circ_0024169	circ0817		colorectal cancer	qRT-PCR, RNA-seq	human	down-regulated	-	CUL5	tissue	We are the first to report a global reduction of circular RNA abundance in colorectal cancer cell lines and cancer compared to normal tissues and discovered a negative correlation of global circular RNA abundance and proliferation.	GO:0008285
45	Circular RNA expression profiles of peripheral blood mononuclear cells in rheumatoid arthritis patients, based on microarray chip technology	Mol Med Rep.	2017 Dec	28983619	hsa_circ_0004712	hsa_circRNA_104194		rheumatoid arthritis	qRT-PCR, microarray	human	up-regulated	miR-455-3p, let-7g-5p, miR-876-3p, miR-661, miR-323a-5p	PDE7B	tissue	RT-qPCR validation demonstrated that the expression levels of hsa_circRNA_104194, hsa_circRNA_104593, hsa_circRNA_103334, hsa_circRNA_101407 and hsa_circRNA_102594 were consistent with the results from the microarray analysis. The current study presented differentially expressed circRNAs and their corresponding microRNA binding sites in RA. circRNAs may exhibit a role in the regulation of express…	GO:0035198,GO:0010468
46	Circular RNAs promote TRPM3 expression by inhibiting hsa-miR-130a-3p in coronary artery disease patients	Oncotarget.	2017 Aug 4	28947970	hsa_circ_0032970	-		coronary artery disease	qRT-PCR, microarray	human	up-regulated	miR-130a-3p	TC2N	tissue	We have shown that 9 circRNAs promote TRPM3 expression by inhibiting hsa-miR-130a-3p in coronary artery disease (CAD) patients.	GO:0035198,GO:0036207
47	Screening differential circular RNA expression profiles reveals the regulatory role of circTCF25-miR-103a-3p/miR-107-CDK6 pathway in bladder carcinoma	Sci Rep.	2016 Aug 3	27484176	hsa_circ_0041103	circTCF25		bladder cancer	qRT-PCR, microarray	human	up-regulated	miR-103a-3p, miR-107, CDK6	TCF25	tissue and cell line	Over-expression of circTCF25 could down-regulate miR-103a-3p and miR-107, increase CDK6 expression, and promote proliferation and migration in vitro and vivo	GO:0010628,GO:0030335,GO:0008284,GO:0035198
48	Cinnamaldehyde induces cell apoptosis mediated by a novel circular RNA hsa_circ_0043256 in non-small cell lung cancer	Biochem Biophys Res Commun.	2017 Nov 25	28958934	hsa_circ_0043256	-		lung cancer	qRT-PCR, microarray	human	up-regulated	miR-1252, ITCH	ACACA	cell line, PDX	Hsa_circ_0043256 could inhibit cell proliferation and induce apoptosis, while hsa_circ_0043256 knock-down could promote cell proliferation and restrain apoptosis induced by Cinnamaldehyde (CA).	GO:0043065,GO:0008285
49	Analysis of co-expression networks for circular RNAs and mRNAs reveals that circular RNAs hsa_circ_0047905, hsa_circ_0138960 and hsa-circRNA7690-15 are candidate oncogenes in gastric cancer	Cell Cycle.	2017 Oct 5	28980874	hsa_circ_0138960	circRNA0138960		gastric cancer	qRT-PCR, FISH, microarray	human	up-regulated	-	GDA	tissue and cell line	Functional assays suggested that inhibition of these three circular RNAs (hsa_circ_0047905, hsa_circ_0138960 and hsa-circRNA7690-15) suppresses GC cell proliferation and invasion in vitro.	GO:0008284,GO:0090091
50	Circular RNAs promote TRPM3 expression by inhibiting hsa-miR-130a-3p in coronary artery disease patients	Oncotarget.	2017 Aug 4	28947970	hsa_circ_0051172	-		coronary artery disease	qRT-PCR, microarray	human	up-regulated	miR-130a-3p	AXL	tissue	We have shown that 9 circRNAs promote TRPM3 expression by inhibiting hsa-miR-130a-3p in coronary artery disease (CAD) patients.	GO:0035198,GO:0036207
51	Circular RNA expression profiles of peripheral blood mononuclear cells in rheumatoid arthritis patients, based on microarray chip technology	Mol Med Rep.	2017 Dec	28983619	hsa_circ_0052012	hsa_circRNA_102594		rheumatoid arthritis	qRT-PCR, microarray	human	down-regulated	-	POLD1	tissue	RT-qPCR validation demonstrated that the expression levels of hsa_circRNA_104194, hsa_circRNA_104593, hsa_circRNA_103334, hsa_circRNA_101407 and hsa_circRNA_102594 were consistent with the results from the microarray analysis. The current study presented differentially expressed circRNAs and their corresponding microRNA binding sites in RA. circRNAs may exhibit a role in the regulation of express…	GO:0035198,GO:0010468
52	Circular RNAs promote TRPM3 expression by inhibiting hsa-miR-130a-3p in coronary artery disease patients	Oncotarget.	2017 Aug 4	28947970	hsa_circ_0054537	-		coronary artery disease	qRT-PCR, microarray	human	up-regulated	miR-130a-3p	PSME4	tissue	We have shown that 9 circRNAs promote TRPM3 expression by inhibiting hsa-miR-130a-3p in coronary artery disease (CAD) patients.	GO:0035198,GO:0036207
53	Circular RNAs promote TRPM3 expression by inhibiting hsa-miR-130a-3p in coronary artery disease patients	Oncotarget.	2017 Aug 4	28947970	hsa_circ_0057576	-		coronary artery disease	qRT-PCR, microarray	human	up-regulated	miR-130a-3p	HECW2	tissue	We have shown that 9 circRNAs promote TRPM3 expression by inhibiting hsa-miR-130a-3p in coronary artery disease (CAD) patients.	GO:0035198,GO:0036207
54	Circular RNA expression profiles of peripheral blood mononuclear cells in rheumatoid arthritis patients, based on microarray chip technology	Mol Med Rep.	2017 Dec	28983619	hsa_circ_0064996	hsa_circRNA_103334		rheumatoid arthritis	qRT-PCR, microarray	human	up-regulated	-	SNRK	tissue	RT-qPCR validation demonstrated that the expression levels of hsa_circRNA_104194, hsa_circRNA_104593, hsa_circRNA_103334, hsa_circRNA_101407 and hsa_circRNA_102594 were consistent with the results from the microarray analysis. The current study presented differentially expressed circRNAs and their corresponding microRNA binding sites in RA. circRNAs may exhibit a role in the regulation of express…	GO:0035198,GO:0010468
55	Circular RNA hsa_circ_0067934 is upregulated in esophageal squamous cell carcinoma and promoted proliferation	Sci Rep.	2016 Oct 18	27752108	hsa_circ_0067934	-		esophageal squamous cell carcinoma		human	up-regulated	-	PRKCI	tissue and cell line	The in vitro silence of hsa_circ_0067934 by siRNA inhibited the proliferation and migration of esophageal squamous cell carcinoma (ESCC) cells and blocked cell cycle progression	GO:0030335,GO:0035197,GO:0008284,GO:0045785
56	Circular RNAs promote TRPM3 expression by inhibiting hsa-miR-130a-3p in coronary artery disease patients	Oncotarget.	2017 Aug 4	28947970	hsa_circ_0068942	-		coronary artery disease	qRT-PCR, microarray	human	up-regulated	miR-130a-3p	ADD1	tissue	We have shown that 9 circRNAs promote TRPM3 expression by inhibiting hsa-miR-130a-3p in coronary artery disease (CAD) patients.	GO:0035198,GO:0036207
57	Microarray profiling of circular RNAs and the potential regulatory role of hsa_circ_0071410 in the activated human hepatic stellate cell induced by irradiation	Gene.	2017 Sep 20	28774651	hsa_circ_0071410	-		liver fibrosis	qRT-PCR, microarray	human	up-regulated	miR-9-5p	PALLD	cell line	Inhibition of hsa_circ_0071410 increased the expression of miR-9-5p, resulting in the attenuation of irradiation induced hepatic stellate cell (HSC) activation	GO:0035198,GO:2000491
58	Circular RNAs promote TRPM3 expression by inhibiting hsa-miR-130a-3p in coronary artery disease patients	Oncotarget.	2017 Aug 4	28947970	hsa_circ_0082824	-		coronary artery disease	qRT-PCR, microarray	human	up-regulated	miR-130a-3p	CUL1	tissue	We have shown that 9 circRNAs promote TRPM3 expression by inhibiting hsa-miR-130a-3p in coronary artery disease (CAD) patients.	GO:0035198,GO:0036207
59	Circular RNAs promote TRPM3 expression by inhibiting hsa-miR-130a-3p in coronary artery disease patients	Oncotarget.	2017 Aug 4	28947970	hsa_circ_0083357	-		coronary artery disease	qRT-PCR, microarray	human	up-regulated	miR-130a-3p	CTSB	tissue	We have shown that 9 circRNAs promote TRPM3 expression by inhibiting hsa-miR-130a-3p in coronary artery disease (CAD) patients.	GO:0035198,GO:0036207
60	Circular RNA expression profiles of peripheral blood mononuclear cells in rheumatoid arthritis patients, based on microarray chip technology	Mol Med Rep.	2017 Dec	28983619	hsa_circ_0083964	hsa_circRNA_104593		rheumatoid arthritis	qRT-PCR, microarray	human	up-regulated	-	ASH2L	tissue	RT-qPCR validation demonstrated that the expression levels of hsa_circRNA_104194, hsa_circRNA_104593, hsa_circRNA_103334, hsa_circRNA_101407 and hsa_circRNA_102594 were consistent with the results from the microarray analysis. The current study presented differentially expressed circRNAs and their corresponding microRNA binding sites in RA. circRNAs may exhibit a role in the regulation of express…	GO:0035198,GO:0010468
61	Circular RNAs promote TRPM3 expression by inhibiting hsa-miR-130a-3p in coronary artery disease patients	Oncotarget.	2017 Aug 4	28947970	hsa_circ_0089378	-		coronary artery disease	qRT-PCR, microarray	human	up-regulated	miR-130a-3p	VAV2	tissue	We have shown that 9 circRNAs promote TRPM3 expression by inhibiting hsa-miR-130a-3p in coronary artery disease (CAD) patients.	GO:0035198,GO:0036207
62	Analysis of co-expression networks for circular RNAs and mRNAs reveals that circular RNAs hsa_circ_0047905, hsa_circ_0138960 and hsa-circRNA7690-15 are candidate oncogenes in gastric cancer	Cell Cycle.	2017 Oct 5	28980874	hsa_circ_0047905	circRNA0047905		gastric cancer	qRT-PCR, FISH, microarray	human	up-regulated	-	SERPINB5	tissue and cell line	Functional assays suggested that inhibition of these three circular RNAs (hsa_circ_0047905, hsa_circ_0138960 and hsa-circRNA7690-15) suppresses GC cell proliferation and invasion in vitro.	GO:0008284,GO:0090091
